# Supplementary material for: Interrelation between miRNAs Expression Associated with Redox State Fluctuations, Immune and Inflammatory Response Activation, and Neonatal Outcomes in Complicated Pregnancy, Accompanied by Placental Insufficiency
Source: Antioxidants (Basel). 2022 Dec 21;12(1):6. doi: 10.3390/antiox12010006 (PMC9854567; doi:10.3390/antiox12010006)
Supplement: Supplementary file 1 [file antioxidants-12-00006-s001.zip]

Archive with 1 entries (1 files):
- antioxidants-1990780-supplementary.pdf
